# Supplementary material for: The B¯ → π form factors from QCD and their impact on |Vub|
Source: J High Energy Phys. 2021 Jul 8;2021(7):36. doi: 10.1007/JHEP07(2021)036 (PMC8266632; doi:10.1007/JHEP07(2021)036)
Supplement: Supplementary file 1 — (TGZ 3 kb) [file 13130_2021_16134_MOESM1_ESM.tgz]

Archive with 2 entries (2 files):
- LCSR_pseudo_data.yaml
- LCSR-LQCD_mod_BCL_params_K=4.yaml
