# Supplementary material for: The B¯ → π form factors from QCD and their impact on |Vub|
Source: J High Energy Phys. 2021 Jul 8;2021(7):36. doi: 10.1007/JHEP07(2021)036 (PMC8266632; doi:10.1007/JHEP07(2021)036)
Supplement: Supplementary file 1 — (TGZ 3 kb) [file 13130_2021_16134_MOESM1_ESM.tgz › LCSR_pseudo_data.yaml]

B->pi::f_{+,0,t}(q2)_LCSR@LvDM2021:
  type: MultivariateGaussian(Covariance)
  observables: ['B->pi::f_+(q2)', 'B->pi::f_+(q2)', 'B->pi::f_+(q2)', 'B->pi::f_+(q2)',
    'B->pi::f_+(q2)', 'B->pi::f_0(q2)', 'B->pi::f_0(q2)', 'B->pi::f_0(q2)', 'B->pi::f_0(q2)',
    'B->pi::f_T(q2)', 'B->pi::f_T(q2)', 'B->pi::f_T(q2)', 'B->pi::f_T(q2)', 'B->pi::f_T(q2)']
  kinematics:
  - {q2: -10.0}
  - {q2: -5.0}
  - {q2: 0.0}
  - {q2: 5.0}
  - {q2: 10.0}
  - {q2: -10.0}
  - {q2: -5.0}
  - {q2: 5.0}
  - {q2: 10.0}
  - {q2: -10.0}
  - {q2: -5.0}
  - {q2: 0.0}
  - {q2: 5.0}
  - {q2: 10.0}
  means: [0.16998724401900217, 0.22357659313241665, 0.297154282561065, 0.40446796120786627,
    0.573725876774436, 0.21142819388158263, 0.25077754868973434, 0.3563224094029131,
    0.4405535843023795, 0.16953458255860462, 0.22184864366499962, 0.2929880264138168,
    0.39643220618731473, 0.5599915326357178]
  covariance:
  - [0.00048160777929081243, 0.000331078362047616, 0.0003046547818505346, 0.0003098052408589821,
    0.00038124543991317376, 0.0004937325081722303, 0.0003760049598741378, 0.0002896751820434829,
    0.0003594746197103596, 0.00014975675450943547, 0.00019350044050664626, 0.000252896067157903,
    0.00033722958111023576, 0.0004646422648682436]
  - [0.000331078362047616, 0.0004645447827790612, 0.0004465504785091925, 0.0005519061616953,
    0.0007317287010782499, 0.0004216925799375505, 0.000424503316566293, 0.0005022304908640528,
    0.0006279605352187744, 0.0002001169131764748, 0.00027193389921800076, 0.0003591319941790297,
    0.000475824161358168, 0.0006536393963037548]
  - [0.0003046547818505346, 0.0004465504785091925, 0.0009250569658846065, 0.000847854961053669,
    0.0011684174152924354, 0.00037189052191380313, 0.0004962095057322644, 0.0007630525851657369,
    0.0009645590368933369, 0.00026822510170707817, 0.0003711381661444564, 0.0004950292417249937,
    0.0006597808712763916, 0.0009102085425590278]
  - [0.0003098052408589821, 0.0005519061616953, 0.000847854961053669, 0.001973989974309993,
    0.0017395615438939329, 0.0003600159426411241, 0.0006081750476550275, 0.0010992607525626434,
    0.0014088588463632683, 0.0003657305259200108, 0.0005065053900826399, 0.0006816678843887818,
    0.0009192630046037291, 0.0012792979715792057]
  - [0.00038124543991317376, 0.0007317287010782499, 0.0011684174152924354, 0.0017395615438939329,
    0.0038598846991193484, 0.00043110456152150667, 0.0008027037192155501, 0.0015565036188586025,
    0.0020278728190660654, 0.0005141957095350872, 0.0007119118657308285, 0.000965008849440012,
    0.001315449143610089, 0.0018490549393471842]
  - [0.0004937325081722303, 0.0004216925799375505, 0.00037189052191380313, 0.0003600159426411241,
    0.00043110456152150667, 0.0008285670003661674, 0.0004843056141097677, 0.00033851288729895855,
    0.0004247974580510502, 0.0001812179194499988, 0.00023500387682580002, 0.0003072797928404785,
    0.0004095372702810368, 0.0005646563423479261]
  - [0.0003760049598741378, 0.000424503316566293, 0.0004962095057322644, 0.0006081750476550275,
    0.0008027037192155501, 0.0004843056141097677, 0.0005871433529448499, 0.0005522004885688194,
    0.0006884928700791275, 0.00022051045454750563, 0.0003003936136156139, 0.0003968645585104153,
    0.0005257190830953154, 0.0007226333013748679]
  - [0.0002896751820434829, 0.0005022304908640528, 0.0007630525851657369, 0.0010992607525626434,
    0.0015565036188586025, 0.00033851288729895855, 0.0005522004885688194, 0.001606980115682465,
    0.0012883253512268262, 0.00033254991628335693, 0.000460741213106699, 0.0006196024958989314,
    0.0008340995953622211, 0.0011578076587858972]
  - [0.0003594746197103596, 0.0006279605352187744, 0.0009645590368933369, 0.0014088588463632683,
    0.0020278728190660654, 0.0004247974580510502, 0.0006884928700791275, 0.0012883253512268262,
    0.002755400229430407, 0.00043153167561453396, 0.0006012397594089394, 0.0008134906618665351,
    0.001101528003246464, 0.0015348819310956495]
  - [0.00014975675450943547, 0.0002001169131764748, 0.00026822510170707817, 0.0003657305259200108,
    0.0005141957095350872, 0.0001812179194499988, 0.00022051045454750563, 0.00033254991628335693,
    0.00043153167561453396, 0.00042993556981515036, 0.00029118607019598653, 0.0002668902915816844,
    0.0002776743978684138, 0.00035610372203783894]
  - [0.00019350044050664626, 0.00027193389921800076, 0.0003711381661444564, 0.0005065053900826399,
    0.0007119118657308285, 0.00023500387682580002, 0.0003003936136156139, 0.000460741213106699,
    0.0006012397594089394, 0.00029118607019598653, 0.0004158477982428318, 0.00038078064613624514,
    0.0004650190561924489, 0.0006158080334004949]
  - [0.000252896067157903, 0.0003591319941790297, 0.0004950292417249937, 0.0006816678843887818,
    0.000965008849440012, 0.0003072797928404785, 0.0003968645585104153, 0.0006196024958989314,
    0.0008134906618665351, 0.0002668902915816844, 0.00038078064613624514, 0.0007911120346811697,
    0.000686698674095742, 0.0009309481301311747]
  - [0.00033722958111023576, 0.000475824161358168, 0.0006597808712763916, 0.0009192630046037291,
    0.001315449143610089, 0.0004095372702810368, 0.0005257190830953154, 0.0008340995953622211,
    0.001101528003246464, 0.0002776743978684138, 0.0004650190561924489, 0.000686698674095742,
    0.0015537679998388041, 0.0013372786761728889]
  - [0.0004646422648682436, 0.0006536393963037548, 0.0009102085425590278, 0.0012792979715792057,
    0.0018490549393471842, 0.0005646563423479261, 0.0007226333013748679, 0.0011578076587858972,
    0.0015348819310956495, 0.00035610372203783894, 0.0006158080334004949, 0.0009309481301311747,
    0.0013372786761728889, 0.002848147806760828]
  dof: 14
