# Supplementary material for: The B¯ → π form factors from QCD and their impact on |Vub|
Source: J High Energy Phys. 2021 Jul 8;2021(7):36. doi: 10.1007/JHEP07(2021)036 (PMC8266632; doi:10.1007/JHEP07(2021)036)
Supplement: Supplementary file 1 — (TGZ 3 kb) [file 13130_2021_16134_MOESM1_ESM.tgz › LCSR-LQCD_mod_BCL_params_K=4.yaml]

B->pi::BCL(K=4)_LQCD+LCSR@LvDM2021:
  type: MultivariateGaussian(Covariance)
  observables: ['B->pi::f_+(0)', 'B->pi::b_+^1', 'B->pi::b_+^2', 'B->pi::b_+^3', 'B->pi::b_0^1',
    'B->pi::b_0^2', 'B->pi::b_0^3', 'B->pi::b_0^4', 'B->pi::f_T(0)', 'B->pi::b_T^1',
    'B->pi::b_T^2', 'B->pi::b_T^3']
  medians: [0.23467601855748074, -2.450837171898434, -0.15097220515844212, -0.9024595563756068,
    0.3990885830618598, 0.06973913203456783, 3.667435268564153, 1.4724931330072968,
    0.23500763888695003, -2.44908085160375, -1.0789619798621684, 2.559191861313729]
  covariance:
  - [0.0003593204321980519, 0.00790224536480181, 0.010206178564925747, -0.026080037014495062,
    0.0017198458598741422, 0.01276553847548448, 0.002074087540383166, -0.07859154802032381,
    0.00022412560082866846, 0.004958685876543023, 0.001227204087916371, -0.009022534955187504]
  - [0.00790224536480181, 0.255925527847404, 0.21603505464835893, -1.375091247058313,
    0.0631101174965812, 0.4211913325890195, -0.1724079915209255, -3.851411173756838,
    0.005226610372316066, 0.15082033220521188, -0.022345062639136264, -0.38844846344109446]
  - [0.010206178564925747, 0.21603505464835893, 1.3186010892778213, -2.740297234000322,
    0.09111513135674412, 0.8796707080841473, -0.1921881809331465, -9.2555177484424,
    0.004358447037549708, 0.017362352105707447, 0.25553451185600595, 0.34130741404599524]
  - [-0.026080037014495062, -1.375091247058313, -2.740297234000322, 16.397629870404412,
    -0.5572219020068212, -3.760969365791155, 3.5617438611421903, 48.8003405855537,
    -0.01680609817447079, -0.5001687891926705, 0.10290798886662732, 1.6163286814430013]
  - [0.0017198458598741422, 0.0631101174965812, 0.09111513135674412, -0.5572219020068212,
    0.035090074886153746, 0.17268069833060598, -0.2490131181094165, -2.276474205389278,
    0.0011779293458328206, 0.03190649591825622, -0.006466390088385601, -0.0937169373093586]
  - [0.01276553847548448, 0.4211913325890195, 0.8796707080841473, -3.760969365791155,
    0.17268069833060598, 1.1832944514032262, -0.8758383539490824, -13.34637549329842,
    0.007801031800366531, 0.19213066911081098, 0.03925400347313523, -0.43703742503290927]
  - [0.002074087540383166, -0.1724079915209255, -0.1921881809331465, 3.5617438611421903,
    -0.2490131181094165, -0.8758383539490824, 2.651939793801492, 16.99252896000922,
    -0.00013735619971767885, -0.05109469880454654, 0.1592808318240303, 0.48447286137679324]
  - [-0.07859154802032381, -3.851411173756838, -9.2555177484424, 48.8003405855537,
    -2.276474205389278, -13.34637549329842, 16.99252896000922, 182.07811348189557,
    -0.05045583082371996, -1.358552772397434, 0.10564568539858402, 4.329420545165305]
  - [0.00022412560082866846, 0.005226610372316066, 0.004358447037549708, -0.01680609817447079,
    0.0011779293458328206, 0.007801031800366531, -0.00013735619971767885, -0.05045583082371996,
    0.0002962158400235755, 0.006328292276281312, 0.0026602169753036364, -0.009381203421164682]
  - [0.004958685876543023, 0.15082033220521188, 0.017362352105707447, -0.5001687891926705,
    0.03190649591825622, 0.19213066911081098, -0.05109469880454654, -1.358552772397434,
    0.006328292276281312, 0.22355406422290203, -0.07075894930518731, -0.6848646999985398]
  - [0.001227204087916371, -0.022345062639136264, 0.25553451185600595, 0.10290798886662732,
    -0.006466390088385601, 0.03925400347313523, 0.1592808318240303, 0.10564568539858402,
    0.0026602169753036364, -0.07075894930518731, 0.48531620239676526, 0.7203333409323575]
  - [-0.009022534955187504, -0.38844846344109446, 0.34130741404599524, 1.6163286814430013,
    -0.0937169373093586, -0.43703742503290927, 0.48447286137679324, 4.329420545165305,
    -0.009381203421164682, -0.6848646999985398, 0.7203333409323575, 4.27168246182361]
